# Supplementary material for: Genetic Diversity and Reproduction Trends of Phytophthora infestans in Estonia: EU_41_A2 Detected without an Indication of Clonal Reproduction
Source: J Fungi (Basel). 2024 Mar 21;10(3):233. doi: 10.3390/jof10030233 (PMC10970722; doi:10.3390/jof10030233)
Supplement: Supplementary file 1 [file jof-10-00233-s001.zip]

Archive with 1 entries (1 files):
- jof-2925972-supplementary.pdf
